# Supplementary material for: Integrated Bioinformatics and Multi-Omics Analysis of ZBTB40 Expression, Prognostic Relevance, and Regulatory Networks in Hepatocellular Carcinoma
Source: Medicina (Kaunas). 2026 Jun 27;62(7):1244. doi: 10.3390/medicina62071244 (PMC13413636; doi:10.3390/medicina62071244)
Supplement: Supplementary file 1 [file medicina-62-01244-s001.zip]

Archive with 5 entries (5 files):
- medicina-4302238-supplementary.pdf
- Table S1._Fig 9_miRNA_hsa-miR-24-3p.xlsx
- Table S2._Fig 10_hsa-miR-34a-5p.xlsx
- Table S3._Fig 11_hsa-miR-132-3p.xlsx
- Table S4._Fig 12_hsa-miR-222-3p.xlsx
