# Supplementary material for: Integrated Bioinformatics and Multi-Omics Analysis of ZBTB40 Expression, Prognostic Relevance, and Regulatory Networks in Hepatocellular Carcinoma
Source: Medicina (Kaunas). 2026 Jun 27;62(7):1244. doi: 10.3390/medicina62071244 (PMC13413636; doi:10.3390/medicina62071244)
Supplement: Supplementary file 1 [file medicina-62-01244-s001.zip › Table S1._Fig 9_miRNA_hsa-miR-24-3p.xlsx]

## Sheet: lncRNA
lncRNA: 73
LINC01128
TNFRSF14-AS1
NPPA-AS1
ERI3-IT1
ADAMTSL4-AS1
ASH1L-AS1
IPO9-AS1
LINC01703
LINC01115
LBX2-AS1
CYTOR
MIR4435-2HG
KLF7-IT1
ACVR2B-AS1
PTPRG-AS1
CLRN1-AS1
MUC20-OT1
NOP14-AS1
LINC01554
LINC01184
HOXA11-AS
SNHG15
PAXIP1-AS1
EXTL3-AS1
CASC19
PVT1
EBLN3P
C9orf106
LINC00963
CCDC183-AS1
C9orf139
GATA3-AS1
OLMALINC
KRTAP5-AS1
KCNQ1OT1
NEAT1
ALG1L9P
DLEU1
GAS6-AS1
DHRS4-AS1
FRMD6-AS1
VASH1-AS1
DIO3OS
DRAIC
MMP25-AS1
SLX1B-SULT1A4
SLX1A-SULT1A3
FENDRR
MIR22HG
MIR497HG
LINC00909
LINC00662
PTOV1-AS2
A1BG-AS1
NRSN2-AS1
RALY-AS1
GNAS-AS1
BACH1-IT3
LINC00313
LINC01669
TSPEAR-AS2
MCM3AP-AS1
DUXAP8
ADORA2A-AS1
LINC01521
MIRLET7BHG
INE1
LINC00630
DANT2
SLC25A5-AS1
RAP2C-AS1
LINC00893
LINC00894

## Sheet: circRNA
circRNA: 1673
AGRN
SSU72
SKI
LRRC47
NPHP4
ACOT7
DNAJC11
ENO1
SPSB1
CLSTN1
UBE4B
KIF1B
SRM
MTOR
CLCN6
DHRS3
DNAJC16
PLEKHM2
FBLIM1
SPEN
EPHA2
NECAP2
ATP13A2
RCC2
UBR4
CAMK2N1
HP1BP3
EIF4G3
USP48
LUZP1
ID3
LYPLA2
HMGCL
SRRM1
ARID1A
PIGV
ZDHHC18
WDTC1
WASF2
AHDC1
XKR8
YTHDF2
EPB41
LAPTM5
SERINC2
PEF1
EIF3I
MARCKSL1
ZNF362
CSMD2
ZMYM4
CLSPN
THRAP3
LSM10
MACF1
MFSD2A
HIVEP3
PPCS
PTPRF
KDM4A
B4GALT2
TESK2
AKR1A1
POMGNT1
LRRC41
FAF1
RNF11
EPS15
EPS15
PODN
LRRC42
DHCR24
JAK1
LEPR
ZRANB2
ZZZ3
BCAR3
CDC14A
CDC14A
VCAM1
FAM102B
CELSR2
MOV10
RHOC
LRIG2
IGSF3
PTGFRN
ZNF697
NOTCH2
LOC653513
NBPF9
NBPF10
PEX11B
PEX11B
BCL9
PRKAB2
CHD1L
BOLA1
VPS72
PSMD4
ZNF687
PI4KB
SELENBP1
POGZ
SPRR1B
S100A16
INTS3
INTS3
DENND4B
SLC39A1
ADAR
PBXIP1
SHC1
SHC1
FLAD1
FLAD1
ASH1L
YY1AP1
YY1AP1
LMNA
CCT3
MEF2D
NES
HDGF
PRCC
TAGLN2
PEA15
DCAF8
NCSTN
DEDD
USP21
UCK2
CREG1
DCAF6
F5
PRRC2C
DARS2
RC3H1
RASAL2
FAM20B
TOR3A
CEP350
QSOX1
STX6
LAMC1
LAMC2
RNF2
CDC73
ASPM
DDX59
TMEM9
NAV1
RNPEP
ELF3
KDM5B
BTG2
SOX13
ETNK2
PLEKHA6
MDM4
LRRN2
NUAK2
ELK4
ELK4
SRGAP2
SRGAP2
MAPKAPK2
MAPKAPK2
YOD1
LAMB3
DTL
RAB3GAP2
C1orf115
DISP1
NVL
NVL
WDR26
LBR
LBR
ENAH
LIN9
CDC42BPA
TRIM11
URB2
C1orf198
C1orf198
C1orf131
NID1
ZNF496
PXDN
GRHL1
ODC1
NBAS
ATAD2B
NCOA1
CENPO
CENPO
TMEM214
SLC5A6
SLC5A6
CAD
GTF3C2
PPM1G
NRBP1
BIRC6
TTC27
FEZ2
STRN
HEATR5B
PRKD3
ARHGEF33
SOS1
HAAO
LRPPRC
PREPL
PRKCE
EPAS1
MCFD2
TTC7A
RTN4
USP34
SLC1A4
CEP68
AAK1
DYSF
RAB11FIP5
SMYD5
ALMS1
TET3
DCTN1
DCTN1
MRPL53
TTC31
DOK1
HK2
MRPL19
GGCX
POLR1A
PTCD3
KDM3A
GPAT2
NCAPH
KANSL3
INPP4A
INPP4A
NPAS2
RNF149
NCK2
RANBP2
RGPD4
LIMS1
SH3RF3
RGPD6
RGPD8
BUB1
ANAPC1
MERTK
CHCHD5
SLC20A1
STEAP3
AMMECR1L
SAP130
UGGT1
PTPN18
FAM168B
MGAT5
LYPD6
LYPD6
RIF1
RIF1
STAM2
PRPF40A
PKP4
DCAF17
ITGA6
NFE2L2
PRKRA
TTN
TFPI
SLC40A1
INPP1
GLS
MYO1B
STK17B
CASP8
PIKFYVE
RPE
CPS1
IKZF2
IKZF2
IGFBP5
TNS1
CTDSP1
ZNF142
CYP27A1
ATG9A
STK16
PTPRN
DNPEP
GMPPA
GMPPA
CHPF
OBSL1
OBSL1
CUL3
PSMD1
ARMC9
EIF4E2
EFHD1
COL6A3
HDAC4
RNPEPL1
BOK
ING5
D2HGDH
SUMF1
RAD18
THUMPD3
SETD5
MTMR14
ATG7
TAMM41
TAMM41
TSEN2
RAF1
CAND2
IQSEC1
SH3BP5
RAB5A
TOP2B
CMTM7
CMTM6
TRANK1
CTDSPL
MYD88
OXSR1
CTNNB1
CTNNB1
TRAK1
ZNF445
ZNF445
ZNF501
ZNF501
LARS2
LIMD1
NBEAL2
KLHL18
DHX30
CDC25A
PLXNB1
SLC26A6
NCKIPSD
IP6K2
IP6K2
QRICH1
LAMB2
APEH
RNF123
IP6K1
HYAL3
NPRL2
TMEM115
MAPKAPK3
RAD54L2
RPL29
DUSP7
TLR9
NISCH
CHDH
ACTR8
WNT5A
ATXN7
ATXN7
KBTBD8
TMF1
FOXP1
FOXP1
ROBO1
ROBO1
VGLL3
DCBLD2
ZBTB11
NFKBIZ
BBX
PHLDB2
ZDHHC23
LRRC58
HCLS1
GOLGB1
HEG1
SLC12A8
SLC41A3
ZXDC
CHCHD6
PLXNA1
SEC61A1
PLXND1
CDV3
TOPBP1
TF
STAG1
WWTR1
MME
TIPARP
SHOX2
GFM1
NMD3
PRKCI
TNIK
TBL1XR1
ZMAT3
ZMAT3
USP13
EIF2B5
PSMD2
EIF4G1
EIF4G1
ETV5
LPP
OPA1
HES1
PPP1R2
TNK2
UBXN7
PIGG
SPON2
CTBP1
TACC3
FGFR3
MXD4
TNIP2
SH3BP2
ADD1
MFSD10
HTT
EVC
WFS1
S100P
TADA2B
AFAP1
DCAF16
NCAPG
RBM47
FRYL
SRD5A3
TMEM165
GRSF1
ANKRD17
G3BP2
FRAS1
PAQR3
WDFY3
AFF1
AFF1
SMARCAD1
PDLIM5
TET2
CASP6
KIAA1109
MAML3
TBC1D9
INPP4B
ARHGAP10
SH3RF1
SPCS3
CASP3
SORBS2
SORBS2
SLC12A7
SLC12A7
NSUN2
PTGER4
C5orf51
NNT
GPX8
MAP3K1
GTF2H2C
GTF2H2C
GTF2H2C
GTF2H2C
SMN2
SMN2
SMN2
GTF2H2B
MAP1B
IQGAP2
F2R
TMEM167A
VCAN
EDIL3
RHOBTB3
CAST
CAST
PJA2
APC
SEMA6A
LMNB1
RAPGEF6
IRF1
UQCRQ
HSPA4
DDX46
SMAD5
SPOCK1
MATR3
MATR3
SLC35A4
DIAPH1
PCDH1
PCDH1
RBM27
RBM27
DPYSL3
PDGFRB
CD74
NDST1
TNIP1
G3BP1
GALNT10
LARP1
GEMIN5
CLINT1
RNF145
CCNJL
WWC1
SLIT3
SH3PXD2B
STC2
HIGD2A
RNF44
GPRIN1
TSPAN17
NSD1
PRELID1
GRK6
DBN1
DBN1
DDX41
FAM193B
RUFY1
RUFY1
MAML1
MAML1
MGAT4B
MGAT4B
CNOT6
TRIM41
IRF4
WRNIP1
SERPINB9
LYRM4
RREB1
DSP
ATXN1
FAM8A1
NUP153
MBOAT1
E2F3
C6orf62
BTN3A3
BTN2A1
BAK1
ITPR3
UHRF1BP1
CDKN1A
C6orf89
PIM1
PIM1
TBC1D22B
NFYA
TFEB
BYSL
CCND3
TRERF1
CNPY3
PPP2R5D
CUL7
PTK7
SRF
CUL9
XPO5
POLH
SLC35B2
NFKBIE
RUNX2
RUNX2
CD2AP
GCLC
DST
DST
EEF1A1
SENP6
AKIRIN2
MDN1
MDN1
FBXL4
PDSS2
SNX3
LAMA4
GJA1
TPD52L1
RSPO3
PTPRK
PTPRK
HBS1L
NHSL1
HIVEP2
AKAP12
ESR1
SCAF8
TIAM2
TMEM181
SLC22A1
LINC00473
THBS2
WDR27
SUN1
INTS1
EIF3B
LFNG
LFNG
SLC29A4
SLC29A4
FBXL18
FSCN1
EIF2AK1
USP42
CYTH3
DAGLB
C7orf26
ETV1
SNX13
SP4
AVL9
STARD3NL
STK17A
DBNL
YKT6
NUDCD3
OGDH
OGDH
TNS3
GRB10
GRB10
VOPP1
CHCHD2
ZNF107
CCT6P3
KCTD7
AUTS2
CLIP2
GTF2I
NCF1B
BAZ1B
STAG3L3
BCL7B
CLDN4
LIMK1
NCF1
POM121C
HIP1
MDH2
YWHAG
CDK14
AKAP9
CDK6
CDK6
ASNS
LMTK2
BAIAP2L1
CPSF4
MCM7
AGFG2
LRCH4
GIGYF1
SLC12A9
TRIP6
SRRT
PLOD3
FIS1
CUX1
LOC100630923
POLR2J
RINT1
CBLL1
NRCAM
NRCAM
MDFIC
CADPS2
IMPDH1
FLNC
TNPO3
SMO
ZC3HC1
TMEM209
NUP205
KIAA1549
ZC3HAV1
UBN2
HIPK2
ZNF282
INSIG1
RBM33
LMBR1
PTPRN2
PTPRN2
NCAPG2
ERICH1
ERICH1
MTMR9
MTMR9
DLC1
DLC1
DLC1
DLC1
SH2D4A
SH2D4A
XPO7
FAM160B2
POLR3D
BIN3
TNFRSF10B
CHMP7
NEFL
CDCA2
BNIP3L
DPYSL2
DPYSL2
DPYSL2
SCARA3
EXTL3
TTI2
BAG4
IKBKB
PRKDC
PCMTD1
ASPH
ASPH
CSPP1
NCOA2
TRAM1
RDH10
PI15
ZFHX4
WWP1
RAD54B
RAD54B
TP53INP1
MTDH
YWHAZ
RRM2B
UBR5
AZIN1
DCAF13
RIMS2
OXR1
HAS2
ATAD2
PVT1
ASAP1
EFR3A
PHF20L1
PTK2
JRK
LY6E
LY6E
LY6E
LY6E
RHPN1
FAM83H
FAM83H
PLEC
GRINA
CYC1
MAF1
BOP1
BOP1
CPSF1
CPSF1
VPS28
VPS28
TONSL
TONSL
PPP1R16A
MFSD3
RECQL4
C8orf82
ARHGAP39
ZNF7
KANK1
RFX3
BNC2
MTAP
ACO1
B4GALT1
UBAP2
TLN1
MELK
ZCCHC7
PTAR1
KLF9
GDA
AGTPBP1
SPIN1
SEMA4D
WNK2
C9orf129
FAM120A
PTPDC1
PTCH1
SNX30
COL27A1
TNC
PAPPA
CDK5RAP2
PHF19
GSN
RC3H2
GAPVD1
ZBTB43
ZBTB34
RPL12
SH2D3C
CIZ1
CIZ1
CIZ1
SPTAN1
WDR34
PKN3
ZER1
TBC1D13
DOLPP1
GPR107
ASS1
AIF1L
PRRC2B
UCK1
RAPGEF1
SETX
TSC1
SURF1
SURF1
REXO4
REXO4
VAV2
PPP1R26
CAMSAP1
NACC2
GPSM1
SNAPC4
NOTCH1
AGPAT2
EDF1
UAP1L1
TPRN
ENTPD8
ARRDC1
KLF6
ITIH2
FAM171A1
PIP4K2A
ARHGAP21
CSGALNACT2
ZNF22
SYT15
MAPK8
NCOA4
ANK3
TET1
LRRC20
PSAP
DNAJB12
MCU
P4HA1
P4HA1
USP54
NDST2
ADK
DLG5
DLG5
POLR3A
TSPAN14
TNKS2
EXOC6
ZNF518A
LCOR
MMS19
ZFYVE27
ZFYVE27
PYROXD2
ERLIN1
HIF1AN
SEMA4G
LZTS2
DPCD
PPRC1
FBXL15
SUFU
TAF5
PDCD11
SH3PXD2A
ITPRIP
DUSP5
SMC3
VTI1A
EIF3A
TACC2
FAM53B
ZRANB1
CTBP2
PTPRE
MKI67
TUBGCP2
PTDSS2
PTDSS2
DEAF1
DEAF1
CTSD
INS-IGF2
INS-IGF2
OSBPL5
RRM1
FAM160A2
DNHD1
TAF10
TPP1
DENND5A
ZNF143
PARVA
TEAD1
PLEKHA7
NAV2
METTL15
CAPRIN1
CAPRIN1
CD44
TRIM44
ALKBH3
PEX16
AMBRA1
ARHGAP1
ZNF408
ARFGAP2
CELF1
CELF1
CELF1
CELF1
PTPMT1
PTPMT1
MTCH2
MTCH2
FNBP4
FNBP4
NUP160
NUP160
TNKS1BP1
ZDHHC5
PATL1
PRPF19
TMEM109
TMEM132A
SDHAF2
SYT7
AHNAK
EEF1G
B3GAT3
TTC9C
POLR2G
NXF1
STX5
SLC3A2
SLC3A2
ATG2A
ZFPL1
CDC42EP2
DPF2
EHBP1L1
RELA
RNASEH2C
OVOL1
FOSL1
PACS1
RAB1B
BRMS1
SLC29A2
SSH3
PPP1CA
PITPNM1
CDK2AP2
NDUFS8
TCIRG1
CPT1A
CPT1A
IGHMBP2
MYEOV
NUMA1
FCHSD2
ARHGEF17
PLEKHB1
UCP2
C2CD3
PPME1
POLD3
RNF169
DGAT2
TSKU
ACER3
PRSS23
SYTL2
CHORDC1
CHORDC1
MAML2
DYNC2H1
GUCY1A2
SLC35F2
APOA1
CCDC84
CCDC84
TRAPPC4
TRAPPC4
SLC37A4
SLC37A4
HYOU1
HYOU1
C2CD2L
THY1
SORL1
ST3GAL4
APLP2
ZBTB44
ADAMTS15
ERC1
ERC1
DCP1B
DCP1B
VWF
TNFRSF1A
CHD4
ENO2
LPCAT3
PZP
TAS2R43
TAS2R43
TAS2R43
PRH1-PRR4
TAS2R30
TAS2R30
TAS2R30
DUSP16
DUSP16
CDKN1B
RECQL
LDHB
LDHB
TM7SF3
PPFIBP1
PPFIBP1
PTHLH
TMTC1
ZCRB1
HDAC7
DDX23
LMBR1L
TROAP
SPATS2
MCRS1
PRPF40B
FMNL3
SMAGP
GALNT6
KRT7
KRT8
EIF4B
RARG
ESPL1
SP1
PRR13
PRR13
PCBP2
HOXC11
SMUG1
CBX5
HNRNPA1
PA2G4
ANKRD52
PAN2
STAT2
BAZ2A
LRP1
R3HDM2
MBD6
KIF5A
CTDSP2
MON2
SRGAP1
DYRK2
RAP1B
RAB3IP
OSBPL8
ATP2B1
UHRF1BP1L
APPL2
TCP11L2
ATP2A2
SH2B3
PTPN11
OAS3
OAS2
OAS2
PLBD2
RBM19
RBM19
MED13L
RNFT2
PRKAB1
CIT
PXN
MLEC
HIP1R
ATP6V0A2
NCOR2
SCARB1
AACS
RIMBP2
XPO4
PARP4
CENPJ
WASF3
GTF3A
PAN3
SLC7A1
UBL3
STARD13
SMAD9
PROSER1
SLC25A15
ZC3H13
KPNA3
KLF12
MBNL2
IRS2
COL4A1
TUBGCP3
TUBGCP3
TTC5
TEP1
SUPT16H
CHD8
CHD8
SALL2
LRP10
ACIN1
DHRS2
DHRS2
PCK2
PCK2
RNF31
RNF31
IRF9
IRF9
IPO4
IPO4
TINF2
TINF2
RABGGTA
RABGGTA
NFATC4
NFATC4
HECTD1
ARHGAP5
RALGAPA1
LRFN5
MGAT2
POLE2
NEMF
PYGL
SAMD4A
DLGAP5
FBXO34
PPM1A
SIX4
SYNE2
RAB15
SLC39A9
SLC39A9
MAP3K9
SIPA1L1
PSEN1
ABCD4
NPC2
LTBP2
YLPM1
NEK9
ANGEL1
STON2
GALC
CCDC88C
DYNC1H1
PPP1R13B
KIF26A
INF2
AHNAK2
PACS2
CYFIP1
CYFIP1
CYFIP1
CYFIP1
NIPA2
HERC2P2
HERC2
HERC2
HERC2
TJP1
TJP1
ARHGAP11B
ARHGAP11B
ARHGAP11B
LOC100288637
KLF13
KLF13
EIF2AK4
BAHD1
ZFYVE19
SPINT1
CHAC1
CHAC1
TYRO3
MGA
LRRC57
LRRC57
STARD9
MAP1A
SPG11
TMOD3
MAPK6
CGNL1
MYO1E
VPS13C
TLN2
CLPX
MAP2K1
CLN6
PARP6
HEXA
ARIH1
ADPGK
NEO1
CD276
ISLR
ISLR
ISLR
ISLR
SEMA7A
SEMA7A
UBL7
UBL7
CSK
MPI
SCAMP5
PPCDC
PTPN9
ZNF592
AKAP13
ANPEP
AP3S2
IDH2
SEMA4B
CIB1
IQGAP1
CRTC3
FURIN
HDDC3
NPRL3
HBA1
RAB40C
CLCN7
SPSB3
NDUFB10
TSC2
PKD1
ECI1
TBC1D24
SRRM2
PRSS21
PRSS21
HCFC1R1
CREBBP
GLIS2
GLIS2
CARHSP1
CARHSP1
CLEC16A
RMI2
SHISA9
ABCC1
ABCC1
NOMO1
NOMO1
FOPNL
FOPNL
ABCC6
ABCC6
NOMO3
NOMO3
NOMO2
SMG1
SLC7A5P2
EEF2K
EEF2K
CDR2
COG7
PLK1
NSMCE1
IL4R
XPO6
EIF3C
EIF3C
ATXN2L
SH2B1
BOLA2
MAZ
TAOK2
ZNF48
SRCAP
FBXL19
VKORC1
BCKDK
PRSS8
GPT2
DNAJA2
CHD9
OGFOD1
MT1E
NUP93
NLRC5
CCL22
COQ9
KATNB1
MMP15
CMTM3
NAE1
PDP2
CES2
FHOD1
HSD11B2
CTCF
SLC12A4
ESRP2
CDH3
COG8
CYB5B
NQO1
SF3B3
AP1G1
ZFHX3
GLG1
BCAR1
BCAR1
ADAT1
OSGIN1
COTL1
ZDHHC7
KIAA0513
SLC7A5
ZC3H18
PIEZO1
CDT1
ANKRD11
CHMP1A
SPATA2L
TCF25
TUBB3
DBNDD1
MYO1C
PRPF8
PRPF8
SERPINF2
SERPINF2
SERPINF2
SERPINF2
SMYD4
HIC1
ZZEF1
CXCL16
MINK1
KIF1C
DHX33
NLRP1
NLRP1
C17orf49
DVL2
PHF23
CTDNEP1
CTDNEP1
NEURL4
NEURL4
ZBTB4
ZBTB4
SENP3-EIF4A1
PFAS
MYH10
NTN1
TRIM16
NCOR1
NCOR1
TRPV2
FLII
FLII
TRIM16L
AKAP10
CCDC144NL
USP22
TMEM11
MAP2K3
PIGS
ALDOC
KIAA0100
TLCD1
TRAF4
DHRS13
PHF12
TAOK1
GIT1
ANKRD13B
SSH2
CPD
ATAD5
LRRC37BP1
SUZ12
LRRC37B
TMEM98
CCL3
CCL3
CCL3
GGNBP2
GGNBP2
AATF
AATF
ACACA
ACACA
SOCS7
SOCS7
ARHGAP23
ARHGAP23
MLLT6
MLLT6
PSMB3
PSMB3
LASP1
CDK12
ORMDL3
MSL1
IGFBP4
TNS4
KRT19
KRT17
EIF1
JUP
RAB5C
STAT5B
STAT5A
STAT3
BRCA1
LSM12
TMUB2
TMUB2
ATXN7L3
EFTUD2
NMT1
WNT3
WNT3
WNT3
GOSR2
CDC27
SP2
PNPO
PPP1R9B
COL1A1
XYLT2
LRRC59
ACSF2
SPAG9
TRIM25
RNF43
RNF43
RPS6KB1
MRC2
TANC2
TACO1
PRKCA
SLC39A11
SLC39A11
SLC39A11
SLC9A3R1
KCTD2
ITGB4
UNC13D
EVPL
EXOC7
ST6GALNAC2
SEC14L1
USP36
TIMP2
ENGASE
TBC1D16
RNF213
NPTX1
ARHGDIA
ARHGDIA
MAFG
FASN
SLC16A3
CSNK1D
FOXK2
TBCD
TBCD
SMCHD1
LPIN2
RAB31
PIEZO2
CEP76
CEP192
RNMT
ZNF519
RIOK3
LAMA3
RNF138
EPG5
CXXC1
WDR7
ATP8B1
ZNF532
PIGN
TSHZ1
ZNF516
ZNF236
CTDP1
CTDP1
SHC2
CDC34
CNN2
SBNO2
SBNO2
MIDN
DAZAP1
C19orf25
REEP6
DOT1L
LMNB2
SLC39A3
NCLN
FZR1
ZBTB7A
SH3GL1
LRG1
SEMA6B
DPP9
PLIN3
KDM4B
PTPRS
SAFB2
SAFB
RPL36
RPL36
DUS3L
C3
GPR108
INSR
ARHGEF18
ARHGEF18
ZNF358
PNPLA6
MAP2K7
ELAVL1
MUC16
OLFM2
PPAN
P2RY11
DNMT1
S1PR2
AP1M2
ILF3
DNM2
SMARCA4
DOCK6
RAB3D
TMEM205
TMEM205
ZNF44
MAN2B1
TNPO2
TNPO2
GCDH
FARSA
DCAF15
DCAF15
PALM3
PALM3
ASF1B
ASF1B
PKN1
GIPC1
SYDE1
ILVBL
AKAP8
RAB8A
MRPL34
ANO8
MAP1S
PGPEP1
FKBP8
KXD1
CRLF1
UPF1
DDX49
HOMER3
GATAD2A
GMIP
ATP13A1
ZNF738
TSHZ3
ZNF507
ANKRD27
PEPD
GRAMD1A
RBM42
WDR62
ZNF585B
ZNF585A
SIPA1L3
RYR1
ACTN4
ACTN4
SARS2
SARS2
SAMD4B
PAF1
DYRK1B
DYRK1B
ZNF780B
ZNF780B
MAP3K10
AKT2
SERTAD1
ITPKC
EGLN2
RAB4B-EGLN2
CIC
PAFAH1B3
MEGF8
LYPD3
ETHE1
PPP1R37
TRAPPC6A
BLOC1S3
PPP1R13L
CD3EAP
VASP
STRN4
AP2S1
BBC3
DHX34
EHD2
CYTH2
PPP1R15A
NUCB1
DHDH
FTL
RPL13A
RCN3
NOSIP
RRAS
BCL2L12
BCL2L12
AP2A1
PNKP
C19orf48
ZNF578
ZNF320
ZNF320
MBOAT7
MBOAT7
MBOAT7
MBOAT7
MBOAT7
MBOAT7
MBOAT7
MBOAT7
MBOAT7
MBOAT7
PPP1R12C
PPP6R1
TMEM238
RPL28
ZNF579
FIZ1
ZNF784
ZNF551
ZNF776
ZNF587
MZF1
NRSN2
TRIB3
ATRN
CDC25B
RASSF2
CDS2
SNX5
XRN2
PYGB
KIF3B
ASXL1
COMMD7
COMMD7
SNTA1
NECAB3
NECAB3
E2F1
ZNF341
RALY
GSS
TRPC4AP
EPB41L1
DLGAP4
TGIF2
TGIF2
RBL1
RPN2
RPN2
MANBAL
TGM2
PPP1R16B
TOP1
PLCG1
MYBL2
HNF4A
TTPAL
TOMM34
ZMYND8
PREX1
ARFGEF2
CSE1L
ZNFX1
ADNP
NFATC2
SALL4
ZNF217
FAM210B
PMEPA1
PMEPA1
VAPB
SS18L1
ADRM1
OGFR
DIDO1
DNAJC5
PRPF6
NRIP1
NCAM2
BACH1
TIAM1
SCAF4
IFNGR2
IFNGR2
TMEM50B
TMEM50B
SON
MRPS6
RUNX1
TTC3
ETS2
BACE2
MX1
MX1
NDUFV3
U2AF1
RRP1B
PDXK
TRAPPC10
PFKL
COL18A1
SLC19A1
COL6A1
MCM3AP
PCNT
BCL2L13
MICAL3
HIRA
ARVCF
DGCR8
PI4KA
LZTR1
HIC2
PPM1F
PRAME
PRAME
RAB36
BCR
GUSBP11
MMP11
MMP11
CABIN1
CABIN1
SPECC1L
KIAA1671
LRP5L
CCDC117
XBP1
GAS2L1
AP1B1
NIPSNAP1
MTMR3
MTMR3
SMTN
PRR14L
MCM5
MYH9
TST
MPST
MFNG
CARD10
CDC42EP1
GGA1
SH3BP1
PDXP
TRIOBP
TMEM184B
SUN2
SUN2
NPTXR
CBX6
SYNGR1
RPS19BP1
TNRC6B
TNRC6B
EP300
CCDC134
SREBF2
TSPO
FBLN1
FBLN1
MIRLET7BHG
GTSE1
GRAMD4
BRD1
TUBGCP6
MAPK11
PLXNB2
PPP6R2
PPP6R2
SBF1
LMF2
ARSD
SHROOM2
MBTPS2
DMD
MED14
DDX3X
MAOA
CDK16
USP11
ARAF
TBC1D25
PIM2
OTUD5
SMC1A
HUWE1
PHF8
USP51
HEPH
STARD8
IL2RG
MED12
OGT
SLC16A2
POF1B
GPRASP2
ALG13
ZBTB33
ZBTB33
XIAP
BCORL1
ELF4
RAP2C
MBNL3
MBNL3
MAMLD1
NSDHL
BGN
FLNA
EMD
GDI1
PLXNA3
G6PD
G6PD
SLC25A6

## Sheet: pseudo-gene
pseudo-gene: 106
MTCO1P12
MTCO3P12
CHCHD2P6
KRT8P21
EEF1A1P11
KRT8P45
EEF1A1P14
ATP5MC2P1
RPS20P10
GPAT2P2
EEF1A1P12
NF1P8
FAM8A3P
HSPD1P6
EEF1A1P24
EEF1GP3
ALDOAP1
WWP1P1
EIF4BP8
EEF1A1P25
PA2G4P4
EEF1GP4
KRT8P13
EEF1A1P8
RPS20P14
HSP90AB3P
EEF1A1P9
RTEL1P1
ACTN4P1
HSPD1P5
NCOA4P3
PRMT5P1
FAM192BP
EEF1A1P13
EEF1A1P19
CHCHD2P2
GTF2H2B
MTND5P12
HSPD1P11
MTND5P10
KRT8P33
MTND5P11
MTND4P12
MTND3P25
NCOA4P4
PCDHB19P
IFITM4P
KRT8P42
KRT8P44
RNF216P1
EEF1A1P6
NMD3P1
NCF1B
EIF4BP6
EIF3IP1
KRT8P51
TCAF1P1
EEF1A1P10
STRADBP1
LSM12P1
KRT8P3
TAGLN2P1
RFPL4AP5
MTCO1P11
CHCHD2P9
EIF4BP3
RALGAPA1P1
EEF1A1P5
DUSP8P1
PIPSL
KRT8P41
SEC14L1P1
EEF1A1P4
EEF1A1P17
SUCLG2P2
CHCHD2P8
EEF1A1P3
DGKZP1
RCN1P2
UBA52P3
EEF1A1P2
HERC2P2
KRT8P50
ACTBP7
KRT8P9
KRT8P23
PKD1P6
NPIPB10P
NPIPB14P
ALOX12P2
AOC4P
MTCO1P40
NPIPB1P
C3P1
PA2G4P2
MTND1P9
VWFP1
ATP5MC2P4
TTC3P1
LDHBP2
EEF1A1P29
EEF1A1P15
EIF4BP7
EEF1GP5
MTCO1P53
KRT8P8

## Sheet: sncRNA
sncRNA: 15
SNORD103A
SNORD103B
SNORD94
RN7SKP178
RN7SL296P
SNORD54
SCARNA12
RN7SKP134
SNORD8
RNA5SP431
SNORD10
SNORD124
RN7SKP185
RNU1-134P
SNORD125
