# Supplementary material for: Integrated Bioinformatics and Multi-Omics Analysis of ZBTB40 Expression, Prognostic Relevance, and Regulatory Networks in Hepatocellular Carcinoma
Source: Medicina (Kaunas). 2026 Jun 27;62(7):1244. doi: 10.3390/medicina62071244 (PMC13413636; doi:10.3390/medicina62071244)
Supplement: Supplementary file 1 [file medicina-62-01244-s001.zip › Table S2._Fig 10_hsa-miR-34a-5p.xlsx]

## Sheet: lncRNA
lncRNA total:52
LINC01715
SLFNL1-AS1
MIR29B2CHG
LINC01641
LINC01132
PCBP1-AS1
LINC01816
LINC01123
LINC01106
LINC02035
MYLK-AS1
TERC
WDFY3-AS2
SLC9A3-AS1
CKMT2-AS1
SERPINB9P1
HCG18
STAG3L5P-PVRIG2P-PILRB
KMT2E-AS1
LINC01006
RBPMS-AS1
CASC19
LINC00963
LINC02247
SNHG7
WAC-AS1
TMEM254-AS1
NUTM2A-AS1
TOLLIP-AS1
KCNQ1OT1
NEAT1
PGR-AS1
LINC01257
FAM30A
GABPB1-AS1
DRAIC
MMP25-AS1
LINC00921
TNRC6C-AS1
LINC00667
PARD6G-AS1
LINC00662
TMEM147-AS1
LINC00665
LIPE-AS1
SMIM25
GNAS-AS1
LINC01547
TUG1
LINC01521
XIST
JPX

## Sheet: circRNA
circRNA: 1614
NOC2L
AGRN
SKI
LRRC47
CEP104
ICMT
H6PD
TMEM201
CLSTN1
UBE4B
PGD
MASP2
MTOR
AGTRAP
PLOD1
MFN2
VPS13D
DHRS3
PRDM2
SPEN
EPHA2
CROCC
ARHGEF10L
ALDH4A1
UBR4
OTUD3
ECE1
HSPG2
PITHD1
HMGCL
PAQR7
CEP85
ARID1A
TRNP1
WASF2
PTAFR
SESN2
PHACTR4
SRSF4
SDC3
TINAGL1
HDAC1
MARCKSL1
PHC2
KIAA0319L
MACF1
CAP1
RLF
SCMH1
TIE1
SZT2
ST3GAL3
PLK3
UROD
AKR1A1
NASP
LRRC41
STIL
RAB3B
DHCR24
PCSK9
KANK4
PGM1
PGM1
JAK1
SLC35D1
GNG12
LRRC40
MCOLN2
PKN2
LRRC8C
ZNF644
DPYD
SLC30A7
SLC25A24
SLC25A24
CELSR2
MOV10
RHOC
MAGI3
PTPN22
HIPK1
IGSF3
MAN1A2
NOTCH2
NBPF9
NBPF10
BCL9
ECM1
GOLPH3L
SETDB1
VPS72
SELENBP1
POGZ
TUFT1
RORC
THEM4
S100A3
INTS3
INTS3
DENND4B
CRTC2
TPM3
UBAP2L
UBAP2L
IL6R
ADAR
ADAR
DPM3
ASH1L
ARHGEF2
UBQLN4
LMNA
MEF2D
IQGAP3
PEA15
DCAF8
NCSTN
NOS1AP
UCK2
BLZF1
PRRC2C
RC3H1
RASAL2
RALGPS2
ACBD6
STX6
CACNA1E
SMG7
SMG7
SMG7
RGL1
TPR
CAMSAP2
CSRP1
NAV1
PPP1R12B
PPP1R12B
MDM4
DSTYK
NUAK2
ELK4
PROX1
PTPN14
CENPF
MIA3
DISP1
ACBD3
PARP1
CDC42BPA
RBM34
FMN2
CEP170
CEP170
AHCTF1
ZNF672
ASAP2
TRIB2
SDC1
SDC1
APOB
FKBP1B
NCOA1
CENPO
CENPO
EFR3B
TMEM214
AGBL5
PREB
CAD
XDH
SPAST
SLC30A6
BIRC6
CRIM1
CRIM1
SLC8A1
PRKCE
VPS54
SLC1A4
SLC1A4
SPRED2
CNRIP1
AAK1
PCBP1-AS1
TGFA
SMYD5
ALMS1
STAMBP
STAMBP
DGUOK
TET3
DOK1
GGCX
USP39
POLR1A
KDM3A
SNRNP200
NCAPH
ARID5A
SEMA4C
INPP4A
C2orf15
MRPL30
REV1
IL1R1
TGFBRAP1
RANBP2
RGPD4
LIMS1
EDAR
SH3RF3
RGPD6
RGPD8
ANAPC1
IL1RN
PSD4
STEAP3
GLI2
TSN
SAP130
PTPN18
R3HDM1
CXCR4
MBD5
LYPD6
FMNL2
ACVR1
PKP4
TANC1
COBLL1
GORASP2
DCAF17
CYBRD1
DYNC1I2
TTN
DNAJC10
ITGAV
NAB1
TMEFF2
ALS2
FAM117B
ABI2
IDH1
IKZF2
IGFBP5
TNS1
PNKD
ZNF142
TTLL4
CYP27A1
ABCB6
ATG9A
SPEG
OBSL1
OBSL1
PAX3
MRPL44
SERPINE2
CUL3
DNER
TRIP12
B3GNT7
COPS7B
EIF4E2
INPP5D
INPP5D
AGAP1
MLPH
ILKAP
PER2
ASB1
HDAC4
GPC1
CAPN10
KIF1A
AGXT
PASK
PASK
HDLBP
FARP2
STK25
ATG4B
ATG4B
ING5
D2HGDH
ITPR1
ITPR1
EDEM1
IRAK2
TATDN2
ATG7
VGLL4
NUP210
FBLN2
XPC
EAF1
TBC1D5
TBC1D5
SATB1
OSBPL10
CRTAP
UBP1
TRANK1
CTDSPL
NKTR
SNRK
KIAA1143
KIAA1143
SACM1L
LZTFL1
FYCO1
SMARCC1
MAP4
CCDC51
COL7A1
SLC26A6
CELSR3
DALRD3
USP19
USP19
LAMB2
USP4
APEH
MST1R
IFRD2
HYAL3
MAPKAPK3
TEX264
TEX264
PCBP4
DUSP7
ALAS1
PPM1M
PPM1M
STAB1
NT5DC2
PBRM1
CHDH
ACTR8
ACOX2
ROBO1
TFG
ABI3BP
NFKBIZ
ALCAM
ATP6V1A
GOLGB1
PARP14
MYLK
HEG1
SLC12A8
SLC41A3
CHST13
MCM2
RUVBL1
RUVBL1
SEC61A1
PLXND1
TMCC1
TF
SRPRB
DZIP1L
PIK3CB
COPB2
SPSB4
RASA2
WWTR1
MED12L
SMC4
PHC3
FNDC3B
NCEH1
TBL1XR1
ZMAT3
ZMAT3
ZNF639
YEATS2
ABCF3
ALG3
ALG3
EIF4G1
EIF4G1
ST6GAL1
MASP1
LPP
LPP
SDHAP2
TNK2
PCYT1A
PIGX
NCBP2
DLG1
FGFRL1
LETM1
TNIP2
SH3BP2
MFSD10
HTT
TMEM128
SH3TC1
DCAF16
SLIT2
ANAPC4
SEL1L3
TBC1D1
PDS5A
LIMCH1
DCUN1D4
TMEM165
EXOC1
SULT1E1
ANKRD17
CNOT6L
FRAS1
PAQR3
SEC31A
SEC31A
WDFY3
PTPN13
AFF1
AFF1
HERC6
BMPR1B
RAP1GDS1
ADH5
NFKB1
TET2
TBCK
CASP6
ANK2
SEC24D
ANXA5
KIAA1109
FGF2
FAT4
TBC1D9
USP38
ARFIP1
FGA
KLHL2
KLHL2
SH3RF1
CLCN3
ACSL1
PDCD6
TPPP
TRIO
MTMR12
NUP155
DAB2
TTC33
HMGCS1
ITGA2
GPX8
CCNB1
MAP1B
MRPS27
ENC1
HOMER1
TMEM167A
EDIL3
RHOBTB3
ELL2
LNPEP
RGMB
FBXL17
TNFAIP8
CSNK1G3
FBN2
SLC22A5
IRF1
AFF4
PPP2CA
TGFBI
CDC23
KDM3B
CTNNA1
DNAJC18
DNAJC18
ANKHD1
ANKHD1-EIF4EBP3
SLC35A4
PCDH1
PCDH1
NR3C1
NR3C1
DPYSL3
CSNK1A1
PPARGC1B
HMGXB3
NDST1
GPX3
ANXA6
ANXA6
GALNT10
LARP1
GEMIN5
ADAM19
RNF145
CCNJL
RANBP17
SH3PXD2B
DUSP1
RNF44
TSPAN17
NSD1
NSD1
F12
GRK6
DBN1
DBN1
FAM193B
RUFY1
RUFY1
CNOT6
MGAT1
TRIM41
WRNIP1
RREB1
TXNDC5
PAK1IP1
PAK1IP1
JARID2
ATXN1
NUP153
KIF13A
KIF13A
HMGN4
ITPR3
HMGA1
ANKS1A
SRPK1
SRPK1
C6orf89
FOXP4
TFEB
PRICKLE4
RRP36
CUL7
ABCC10
XPO5
SLC29A1
SLC29A1
SLC29A1
AARS2
RUNX2
RUNX2
CD109
TBX18
NT5E
RNGTT
CASP8AP2
CASP8AP2
REV3L
LAMA4
MARCKS
HDAC2
NT5DC1
CEP85L
CEP85L
SMPDL3A
LAMA2
MED23
AHI1
AHI1
MAP3K5
NHSL1
SHPRH
STXBP5
NUP43
ARID1B
SNX9
SYNJ2
TULP4
TMEM181
EZR
EZR
IGF2R
MAP3K4
THBS2
SUN1
SUN1
INTS1
MAD1L1
MAD1L1
MAD1L1
LFNG
LFNG
RNF216P1
SLC29A4
SLC29A4
TNRC18
FBXL18
ACTB
RNF216
TMEM106B
VWDE
ITGB8
KLHL7
IGF2BP3
CBX3
NOD1
AVL9
FKBP9
EEPD1
DBNL
POLD2
YKT6
NUDCD3
OGDH
OGDH
PPIA
TBRG4
TNS3
UPP1
GRB10
VOPP1
ZNF107
ZNF92
CCT6P3
KCTD7
POM121
CLIP2
GTF2I
STAG3L3
BAZ1B
VPS37D
CLDN4
PMS2P5
POM121C
HIP1
STYXL1
MDH2
YWHAG
DTX2
DTX2
POMZP3
POMZP3
DMTF1
DMTF1
CLDN12
ANKIB1
CDK6
CDK6
PEG10
PEG10
PPP1R9A
PON2
LMTK2
TRRAP
SMURF1
SMURF1
CPSF4
PILRB
PCOLCE
GIGYF1
SERPINE1
ZNHIT1
CUX1
LOC100289561
LOC100630923
POLR2J3
POLR2J3
RASA4
POLR2J2
POLR2J2
RELN
PRKAR2B
PRKAR2B
LAMB1
MET
ATP6V1F
TNPO3
CPA4
CNOT4
KIAA1549
UBN2
HIPK2
SLC37A3
CASP2
PDIA4
ZNF282
RARRES2
SLC4A2
SLC4A2
TMUB1
AGAP3
ABCF2
ABCF2
RBM33
NOM1
UBE3C
TNKS
TNKS
MTMR9
MTMR9
CTSB
CTSB
PSD3
CHMP7
LOXL2
DPYSL2
DPYSL2
RBPMS
GTF2E2
GINS4
SLC20A2
PRKDC
RB1CC1
RB1CC1
TCEA1
TGS1
ARFGEF1
ZFHX4
MMP16
INTS8
TP53INP1
UBR5
NUDCD1
TRPS1
RAD21
COL14A1
DERL1
FAM83A
ASAP1
EFR3A
CHRAC1
JRK
RHPN1
ZNF707
ZNF707
SCRIB
SCRIB
PUF60
PUF60
PLEC
MAF1
BOP1
BOP1
CYHR1
KANK1
RFX3
GLIS3
JAK2
UHRF2
KDM4C
SMU1
B4GALT1
NOL6
UBAP2
VCP
PIGO
PIGO
UNC13B
RUSC2
RUSC2
TLN1
RGP1
GRHPR
ANKRD18A
GDA
VPS13A
UBQLN1
AGTPBP1
S1PR3
FAM120A
PTCH1
NR4A3
NR4A3
ABCA1
RGS3
RGS3
COL27A1
TNC
PAPPA
PSMD5
C5
GSN
DAB2IP
RABGAP1
DENND1A
NR6A1
NR6A1
SH2D3C
ST6GALNAC6
ST6GALNAC6
PTGES2
PTGES2
CIZ1
CIZ1
CERCAM
SPTAN1
WDR34
PKN3
ZDHHC12
ZER1
TBC1D13
LRRC8A
LRRC8A
NUP188
CRAT
TOR1A
GPR107
ASS1
ABL1
LAMC3
AIF1L
NUP214
PRRC2B
RAPGEF1
MED27
GTF3C4
RALGDS
SURF4
SURF4
REXO4
REXO4
BRD3
NOTCH1
AGPAT2
TMEM141
NDOR1
EHMT1
GTPBP4
CELF2
CELF2
USP6NL
DHTKD1
CDC123
CAMK1D
ITGA8
CUBN
KIAA1217
EPC1
RET
SYT15
AGAP9
MAPK8
A1CF
DKK1
ANK3
JMJD1C
CCAR1
DDX21
HK1
SAR1A
EIF4EBP2
SGPL1
SLC29A3
CDH23
PSAP
CHST3
USP54
SEC24C
COMTD1
DLG5
DLG5
RPS24
ZMIZ1
SNCG
ACTA2
BTAF1
CPEB3
SORBS1
TM9SF3
PIK3AP1
RRP12
PGAM1
MMS19
MARVELD1
GOT1
DNMBP
ERLIN1
HIF1AN
LZTS2
BTRC
NOLC1
GBF1
GBF1
NFKB2
FBXL15
ACTR1A
TAF5
ITPRIP
XPNPEP1
SHOC2
VTI1A
ABLIM1
FAM160B1
GFRA1
RAB11FIP2
IKZF5
FAM53B
CTBP2
CTBP2
DOCK1
MKI67
RNH1
RNH1
RNH1
RNH1
CD151
INS-IGF2
INS-IGF2
NUP98
RHOG
HBE1
RPL27A
AKIP1
NRIP3
DENND5A
MRVI1
MICAL2
PARVA
COPB1
PSMA1
PLEKHA7
LDHA
LDHA
SPTY2D1
ZDHHC13
NAV2
NAV2
LGR4
METTL15
RCN1
PRRG4
NAT10
CAT
CREB3L1
DGKZ
AMBRA1
ARHGAP1
MADD
SLC39A13
CELF1
NUP160
NUP160
TNKS1BP1
SLC43A3
CTNND1
TMEM109
TMEM132A
VPS37C
AHNAK
EEF1G
MTA2
GANAB
STX5
WDR74
SLC3A2
SLC3A2
C11orf95
MARK2
RPS6KA4
MAP4K2
EHD1
ATG2A
ARL2-SNX15
CDCA5
ZFPL1
MAP3K11
MUS81
EFEMP2
FOSL1
C11orf68
PACS1
RAB1B
DPP3
ZDHHC24
SPTBN2
PC
LRFN4
KDM2A
RPS6KB2
PITPNM1
GSTP1
MYEOV
DHCR7
NUMA1
INPPL1
ARAP1
UCP2
C2CD3
XRRA1
TSKU
ACER3
RSF1
PCF11
PRSS23
PICALM
FAT3
FAT3
ENDOD1
RDX
SIDT2
PCSK7
DDX6
HYOU1
HYOU1
DPAGT1
C2CD2L
MCAM
TRIM29
UBASH3B
GRAMD1B
EI24
TIRAP
APLP2
JAM3
VPS26B
ADIPOR2
ADIPOR2
VWF
TNFRSF1A
LTBR
GAPDH
NOP2
CHD4
USP5
C12orf57
LPCAT3
C1R
C1R
RIMKLB
A2M
ETV6
CDKN1B
DDX47
ARHGDIB
EPS8
TM7SF3
PPFIBP1
FAR2
TMTC1
DENND5B
ANO6
SLC38A1
HDAC7
SENP1
KANSL2
ADCY6
CACNB3
CACNB3
ARF3
PRKAG1
LMBR1L
SMARCD1
CSRNP2
ACVRL1
NR4A1
KRT5
IGFBP6
ITGB7
RARG
ESPL1
SP1
ATF7
ATF7
HNRNPA1
ERBB3
ANKRD52
BAZ2A
LRP1
SHMT2
R3HDM2
MBD6
CTDSP2
FRS2
NAV3
SYT1
PPP1R12A
TMTC3
NTN4
CDK17
TMPO
SLC41A2
CORO1C
ACACB
PPP1CC
ACAD10
NAA25
TRAFD1
OAS3
MED13L
PXN
RNF10
MLEC
ANAPC5
MLXIP
MLXIP
VPS33A
CLIP1
HIP1R
PITPNM2
EIF2B1
NCOR2
NCOR2
EP400
FBRSL1
PGAM5
GOLGA3
XPO4
LATS2
SPATA13
SPATA13
SPATA13
PAN3
FLT1
SLC7A1
ALOX5AP
N4BP2L2
PROSER1
DGKH
AKAP11
COG3
LRCH1
TRIM13
VPS36
DIAPH3
DACH1
KLF5
MYCBP2
NDFIP2
MBNL2
DOCK9
UBAC2
UBAC2
IRS2
COL4A2
ANKRD10
TUBGCP3
TUBGCP3
CCNB1IP1
CHD8
CHD8
LRP10
CDH24
AP1G2
PCK2
PCK2
DCAF11
DCAF11
PSME1
PSME1
RNF31
RNF31
IPO4
IPO4
HEATR5A
AKAP6
NFKBIA
MGAT2
GMFB
SAMD4A
WDHD1
PPM1A
SIX4
HIF1A
HIF1A
ZBTB25
RDH12
ZFYVE26
DCAF5
SLC39A9
SLC39A9
SMOC1
MAP3K9
ZFYVE1
NUMB
PTGR2
LTBP2
ANGEL1
ADCK1
FOXN3
TDP1
TC2N
TC2N
LGMN
UBR7
UBR7
BTBD7
BTBD7
DDX24
DDX24
DICER1
GLRX5
ATG2B
EVL
SLC25A47
WDR25
PPP2R5C
PPP2R5C
DYNC1H1
CDC42BPB
MARK3
TRMT61A
KIF26A
INF2
AHNAK2
CRIP2
ADAM6
ADAM6
HERC2
HERC2
HERC2
TJP1
TJP1
MTMR10
MTMR10
KLF13
KLF13
OTUD7A
ARHGAP11A
ARHGAP11A
ARHGAP11A
GREM1
GREM1
GREM1
EIF2AK4
INO80
MGA
PLA2G4B
EHD4
VPS39
TMEM87A
TMEM87A
CDAN1
CCNDBP1
MAP1A
PDIA3
WDR76
CTDSPL2
TRPM7
DMXL2
TMOD3
MYO5C
ARPP19
PRTG
RFX7
VPS13C
CA12
OAZ2
PLEKHO2
CLN6
GLCE
PAQR5
THSD4
UBL7
UBL7
CLK3
CSK
MAN2C1
PEAK1
CIB2
IDH3A
ZNF592
PDE8A
PDE8A
FANCI
KIF7
AP3S2
SEMA4B
CRTC3
BLM
FURIN
MAN2A2
UNC45A
SLCO3A1
LRRC28
HBA2
HBA1
DECR2
DECR2
RAB40C
CHTF18
TELO2
RPS2
TBL3
PKD1
TRAF7
RNPS1
ABCA3
SRRM2
THOC6
ZNF205
TRAP1
GLIS2
GLIS2
UBN1
NAGPA
SNX29
BFAR
BFAR
ABCC1
ABCC1
NOMO1
NOMO1
SMG1
ITPRIPL2
ITPRIPL2
SLC7A5P2
EEF2K
EEF2K
EARS2
EARS2
PLK1
XPO6
EIF3C
EIF3C
TUFM
BOLA2
CDIPT
SEZ6L2
KCTD13
ALDOA
ALDOA
YPEL3
FBRS
SRCAP
FBXL19
ORAI3
C16orf58
VPS35
DNAJA2
N4BP1
ADCY7
MMP2
OGFOD1
CCL22
COQ9
GOT2
FHOD1
HSD11B2
EDC4
PLA2G15
SLC7A6
ZFP90
CDH1
VPS4A
PDPR
DDX19B
DDX19A
SF3B3
VAC14
PHLPP2
AP1G1
IST1
ZFHX3
WDR59
BCAR1
BCAR1
WWOX
CMIP
PLCG2
HSBP1
ZCCHC14
KLHDC4
PIEZO1
CDT1
ANKRD11
FANCA
TUBB3
DEF8
DEF8
DBNDD1
GEMIN4
MYO1C
PRPF8
PRPF8
SERPINF2
SERPINF2
SERPINF2
SERPINF2
SGSM2
METTL16
P2RX5-TAX1BP3
ZZEF1
ANKFY1
CXCL16
PSMB6
MINK1
KIF1C
GPS2
GPS2
NEURL4
NEURL4
PLSCR3
PLSCR3
ZBTB4
ZBTB4
TP53
KDM6B
CHD3
CTC1
COX10
MPRIP
FLII
FLII
SHMT1
SHMT1
EPN2
USP22
UNC119
ALDOC
SUPT6H
FLOT2
DHRS13
PHF12
PHF12
ANKRD13B
ATAD5
LRRC37BP1
SUZ12
NF1
ZNF207
MYO1D
NLE1
ACACA
ACACA
ACACA
ACACA
SOCS7
SOCS7
ARHGAP23
ARHGAP23
LASP1
FBXL20
ERBB2
ORMDL3
CASC3
IGFBP4
TNS4
FKBP10
ACLY
STAT3
ATP6V0A1
NAGLU
CNTNAP1
IFI35
VAT1
MPP2
TMUB2
TMUB2
ATXN7L3
SLC25A39
SLC25A39
GJC1
GJC1
EFTUD2
KIF18B
NMT1
PLCD3
WNT3
WNT3
WNT3
CDC27
CDC27
SP2
CDK5RAP3
HOXB3
IGF2BP1
SLC35B1
FAM117A
SPATA20
MBTD1
TRIM25
AKAP1
AKAP1
MSI2
VEZF1
RNF43
RNF43
PRR11
RPS6KB1
BCAS3
TBX2
MED13
TANC2
CYB561
DCAF7
PRKCA
NOL11
COG1
C17orf80
TTYH2
TMEM104
GGA3
RECQL5
ITGB4
ACOX1
UBE2O
TNRC6C
PGS1
USP36
RNF213
NPTX1
PCYT2
SIRT7
PYCR1
GPS1
GPS1
FASN
FOXK2
TBCD
TBCD
EPB41L3
ANKRD12
ANKRD12
PPP4R1
PPP4R1
RAB31
NAPG
SEH1L
CEP192
ZNF519
MIB1
RPRD1A
MOCOS
SYT4
EPG5
SMAD2
MBD1
SMAD4
TCF4
LMAN1
PIGN
ZCCHC2
SERPINB7
SERPINB2
RTTN
TSHZ1
ZNF236
MIER2
SBNO2
SBNO2
MBD3
SCAMP4
DOT1L
SGTA
TLE2
NCLN
MFSD12
STAP2
SH3GL1
CHAF1A
RPL36
RFX2
MLLT1
GTF2F1
INSR
ZNF358
CAMSAP3
XAB2
SNAPC2
MUC16
P2RY11
ICAM1
CDC37
KEAP1
SLC44A2
SLC44A2
ILF3
ILF3
LDLR
LDLR
KANK2
DOCK6
MAN2B1
TNPO2
TNPO2
PALM3
PALM3
DNAJB1
TECR
NOTCH3
MYO9B
BABAM1
MAP1S
ARRDC2
PIK3R2
FKBP8
UPF1
COPE
ARMC6
MAU2
GATAD2A
ZNF738
CEP89
LSM14A
LSM14A
GRAMD1A
DMKN
DMKN
HSPB6
WDR62
CAPNS1
CAPNS1
SIPA1L3
DYRK1B
DYRK1B
DYRK1B
DYRK1B
ZNF780B
ZNF780B
ZNF780A
ZNF780A
SHKBP1
EGLN2
RAB4B-EGLN2
AXL
DEDD2
CIC
MEGF8
LYPD3
ETHE1
PVR
PPP1R37
ERCC2
PPP1R13L
PPP1R13L
SIX5
CALM3
SLC1A5
SLC1A5
AP2S1
ARHGAP35
LIG1
TMEM143
KDELR1
FUT1
BAX
TEAD2
RPL13A
RRAS
SCAF1
C19orf48
PPP2R1A
MYADM
HSPBP1
RPL28
ZNF628
EPN1
ZNF304
ZNF551
ZNF274
ZNF8
ZNF324
NRSN2
TRIB3
SLC4A11
CDS2
FERMT1
JAG1
KIF16B
ACSS1
TM9SF4
NCOA6
MYL9
TGIF2
TGIF2
RPN2
RPN2
SRC
TTI1
TGM2
ACTR5
PPP1R16B
PLCG1
ZHX3
MYBL2
HNF4A
TTPAL
ZSWIM1
ZMYND8
PREX1
ARFGEF2
ZNFX1
PTPN1
PARD6B
ADNP
ATP9A
RAE1
LAMA5
CABLES2
DIDO1
DIDO1
SLC2A4RG
DNAJC5
PRPF6
NCAM2
APP
ADAMTS1
USP16
SCAF4
URB1
IFNGR2
IFNGR2
GART
GART
GART
GART
GART
GART
SON
CRYZL1
ITSN1
SLC5A3
RUNX1
RRP1B
PDXK
TRAPPC10
PWP2
PFKL
FAM207A
COL18A1
LSS
LSS
LSS
LSS
MCM3AP
C21orf58
ATP6V1E1
ARVCF
ZDHHC8
KLHL22
SNAP29
PI4KAP2
YDJC
PPM1F
IGLL5
GGTLC2
MIR650
BCR
CABIN1
CABIN1
TTC28
CCDC117
XBP1
EWSR1
AP1B1
MTFP1
MORC2
SMTN
PRR14L
DEPDC5
RBFOX2
RBFOX2
MYH9
SH3BP1
TRIOBP
TMEM184B
CSNK1E
KDELR3
DDX17
CBY1
SYNGR1
TNRC6B
EP300
RANGAP1
ZC3H7B
TEF
ACO2
POLR3H
SREBF2
TCF20
TCF20
TCF20
TCF20
TCF20
TCF20
TCF20
TCF20
ALG12
PIM3
HDAC10
TMSB4X
RBBP7
REPS2
PHKA2
SAT1
DMD
MED14
KDM6A
RBM10
UBA1
USP11
ARAF
FTSJ1
FTSJ1
TBC1D25
TIMM17B
PIM2
CCDC22
MAGED1
KDM5C
SMC1A
HSD17B10
HUWE1
ARHGEF9
LAS1L
MSN
AR
EFNB1
IGBP1
SNX12
MED12
ZMYM3
ZMYM3
ZMYM3
PGK1
DIAPH2
DIAPH2
MID2
ACSL4
ALG13
AMOT
SLC25A43
ZDHHC9
ZDHHC9
BCORL1
MBNL3
MBNL3
MMGT1
MAMLD1
CD99L2
BGN
HCFC1
IRAK1
FLNA
UBL4A
TMLHE

## Sheet: pseudo-gene
pseudo-gene: 174
TMSB4XP1
PPIAP35
CFL1P2
GAPDHP51
ADH5P2
GAPDHP46
ACTBP12
GAPDHP29
PPIAP7
ACTG1P4
GAPDHP64
GAPDHP74
GAPDHP58
PDIA3P1
ELL2P1
FDPSP8
GAPDHP24
ADH5P3
TMSB4XP2
PPIAP60
GAPDHP25
PPIAP64
PPIAP65
NOC2LP1
NOC2LP2
POTEKP
PPIAP66
TPM3P8
ACTG1P12
EIF4BP4
ALDOAP1
RBBP4P2
ENO1P3
PPIAP72
ACTG1P23
PPIAP75
GAPDHP36
RNPS1P1
GAPDHP60
TMSB4XP8
CEP170P1
KLHL2P1
PPIAP76
ALG3P1
PPIAP77
ASS1P9
PPIAP78
RPS2P24
PPIAP11
PPIAP79
SETP22
CTBP2P4
GAPDHP40
GAPDHP71
PPIAP29
IFITM4P
PPIAP9
RPS2P28
ACTG1P9
GAPDHP41
GAPDHP15
ADH5P4
GAPDHP63
ACTG1P18
RPS18P9
GAPDHP72
RNF216P1
GAPDHP68
NHP2P2
TUBBP6
POM121B
PPIAP81
TCAF1P1
PPIAP83
STRADBP1
HSPA8P11
TUBBP1
RPL37P6
IFITM8P
PPIAP86
RPSAP47
MTATP6P11
PPIAP33
MYO5BP1
PPIAP87
KRT18P13
ACTG1P19
TMSB4XP4
GAPDHP45
PPIAP30
PPIAP31
DYNC1I2P1
GAPDHP21
PPIAP13
GAPDHP28
NHP2P1
PPIAP19
ALDOAP2
RPS3AP39
PPIAP40
OR51A9P
PPIAP42
SETP17
PPIAP43
PPIAP44
RPS3P6
GAPDHP44
KRT18P20
RPS2P5
GAPDHP69
TUBBP2
DGKZP1
RCN1P2
PPIAP26
PPIAP23
PPIAP4
RPL3P3
PPIAP6
RPS2P2
RPS2P4
HERC2P9
CSNK1A1P1
GAPDHP61
PPIAP47
TYRO3P
ACTG1P17
PKD1P1
PKD1P5
GAPDHP35
HMGN2P41
PPIAP49
PPIAP51
RPS18P12
PPIAP53
ACTG1P24
RPS2P46
RPS2P48
PPIAP55
RPS2P52
PGK1P2
RPL29P33
PPIAP59
GAPDHP2
PPIAP2
RPS2P1
PPIAP3
PPIAP21
RPS2P7
GAPDHP54
TMSB4XP6
PPIAP10
TEKT4P2
PPIAP22
PPIAP1
GAPDHP14
RPS5P2
RPL3P1
VWFP1
PI4KAP2
HMGB1P10
SLC25A5P1
EEF1B2P3
GAPDHP1
RPS2P55
RPSAP61
GAPDHP65
SALL1P1
ACTG1P10
SHC1P1
GRPEL2P2
PPIAP89
EEF1GP5
ACTG1P2
ACTG1P11

## Sheet: sncRNA
sncRNA: 10
RN7SKP102
RNA5SP248
RN7SL521P
RN7SL749P
RN7SL493P
SNORA50A
RNU4-36P
RN7SL342P
RNA5SP479
SNORA71B
