# Supplementary material for: Integrated Bioinformatics and Multi-Omics Analysis of ZBTB40 Expression, Prognostic Relevance, and Regulatory Networks in Hepatocellular Carcinoma
Source: Medicina (Kaunas). 2026 Jun 27;62(7):1244. doi: 10.3390/medicina62071244 (PMC13413636; doi:10.3390/medicina62071244)
Supplement: Supplementary file 1 [file medicina-62-01244-s001.zip › Table S3._Fig 11_hsa-miR-132-3p.xlsx]

## Sheet: lncRNA
lncRNA:27
LINC01359
MIR137HG
LINC00538
STARD7-AS1
SH3BP5-AS1
ZBTB20-AS1
MBNL1-AS1
LPP-AS2
HCG18
SNHG5
SND1-IT1
KRTAP5-AS1
KCNQ1OT1
NEAT1
BACE1-AS
USP2-AS1
VASH1-AS1
GABPB1-IT1
NPTN-IT1
RRN3P2
COX10-AS1
MAPT-IT1
SNHG16
ZNF337-AS1
TUG1
XIST
LINC00893

## Sheet: circRNA
circRNA: 912
SLC35E2B
GNB1
RPL22
DNAJC11
CAMTA1
H6PD
SLC25A33
PEX14
VPS13D
OTUD3
PNRC2
CLIC4
PHACTR4
RCC1
TXLNA
HDAC1
ZBTB8B
AK2
ZNF362
ZMYM6
ZMYM4
KIAA0319L
SNIP1
SF3A3
FHL3
RLF
KDM4A
SNORD46
NASP
EPS15
LRRC42
USP24
NFIA
LEPR
SLC35D1
GNG12
DEPDC1
LRRC40
PIGK
ZZZ3
FUBP1
SSX2IP
PKN2
LRRC8B
LRRC8B
ZNF644
RPL5
ARHGAP29
DBT
CSDE1
MAN1A2
GDAP2
NOTCH2
NBPF10
LOC653513
PDE4DIP
NBPF9
BCL9
VPS45
ANP32E
TARS2
LYSMD1
PIP5K1A
PIP5K1A
POGZ
THEM4
S100A3
S100A2
ILF2
GBA
GBA
ASH1L
RAB25
PEA15
NOS1AP
TMCO1
DCAF6
PRRC2C
RC3H1
RABGAP1L
GLUL
IVNS1ABP
TPR
CAMSAP2
ELF3
KDM5B
BTG2
DSTYK
CD55
DTL
PPP2R5A
PTPN14
RRP15
CAPN2
FBXO28
WDR26
ZNF678
NUP133
RBM34
GGPS1
TBCE
TBCE
TBCE
B3GALNT2
B3GALNT2
LYST
CHRM3
SMYD3
SMYD3
AHCTF1
PXDN
ITGB1BP1
GREB1
TRIB2
GEN1
PUM2
APOB
CENPO
CENPO
PPM1G
WDR43
BIRC6
CRIM1
CRIM1
PRKD3
GEMIN6
PREPL
PRKCE
MSH6
EML6
PAPOLG
KIAA1841
EHBP1
UGP2
SLC1A4
SLC1A4
ACTR2
TIA1
STAMBP
SEMA4C
NPAS2
RPL31
TBC1D8
IL1R1
EDAR
RANBP2
RGPD4
LIMS1
LIMS1
SH3RF3
RGPD6
RGPD8
BUB1
ANAPC1
SLC20A1
PTPN4
GLI2
TSN
WDR33
FAM168B
RAB3GAP1
CXCR4
GTDC1
MBD5
MMADHC
RIF1
PKP4
TANC1
TANC1
CSRNP3
TTC21B
STK39
TLK1
SLC25A12
TTN
UBE2E3
ITGAV
NAB1
HSPD1
HSPD1
TMEM237
ALS2
NBEAL1
INO80D
INO80D
KLF7
XRCC5
IGFBP5
PNKD
USP37
DOCK10
MFF
ARMC9
ASB1
HDAC4
SUMF1
SETD5
HACL1
BTD
UBE2E2
NKIRAS1
STT3B
FBXL2
UBP1
UBP1
PDCD6IP
PDCD6IP
MYD88
WDR48
ZDHHC3
ZDHHC3
LARS2
MAP4
PLXNB1
SLC26A6
CELSR3
SLC25A20
ARIH2
P4HTM
IMPDH2
UBA7
TUSC2
TMEM115
POC1A
POC1A
ACTR8
APPL1
RPP14
PTPRG
PRICKLE2
ADAMTS9
LRIG1
LRIG1
KBTBD8
GXYLT2
ROBO1
ROBO1
DCBLD2
PCNP
ZDHHC23
TIMMDC1
PLA1A
LRRC58
GOLGB1
PARP14
HEG1
ZXDC
MCM2
ABTB1
ABTB1
SEC61A1
IFT122
PLXND1
ATP2C1
PCCB
SLC25A36
PLSCR1
HPS3
DHX36
DHX36
NMD3
PHC3
PLD1
ECT2
TBL1XR1
ZMAT3
ZMAT3
MCCC1
YEATS2
SENP2
EIF4A2
ACAP2
SDHAP1
PIGX
PAK2
SENP5
ZNF718
SLBP
SH3BP2
ADD1
MAN2B2
TADA2B
RAB28
SLIT2
GBA3
GNPDA2
TEC
TEC
FRYL
GRSF1
ANKRD17
MTHFD2L
CCNI
PLAC8
WDFY3
KLHL8
DNAJB14
TET2
SEC24B
KIAA1109
TBC1D9
USP38
FAM160A1
FGA
PALLD
CEP44
FAT1
PDCD6
TPPP
CCT5
TRIO
MTMR12
NNT
MAP3K1
PDE4D
PIK3R1
HEXB
GFM2
JMY
ZFYVE16
MSH3
PAM
MAN2A1
APC
DCP2
FEM1C
COMMD10
DMXL1
TNFAIP8
LMNB1
LMNB1
FNIP1
IRF1
AFF4
SKP1
SKP1
SEC24A
TGFBI
SMAD5
FAM13B
FAM13B
BRD8
BRD8
ETF1
CTNNA1
ANKHD1
ANKHD1
ANKHD1-EIF4EBP3
YIPF5
DPYSL3
PDGFRB
ATOX1
GALNT10
LARP1
CCNG1
MAT2B
RANBP17
SH3PXD2B
STC2
NSD1
NSD1
EXOC2
SERPINB9
SERPINB6
PRPF4B
RREB1
HIVEP1
TBC1D7
ATXN1
FAM8A1
SRPK1
CDKN1A
C6orf89
ZFAND3
NFYA
SLC29A1
SLC29A1
SLC29A1
CD2AP
ICK
DST
PHF3
COL12A1
TMEM30A
MYO6
TTK
SNHG5
ZNF292
MDN1
MDN1
ASCC3
LIN28B
PDSS2
CDK19
AMD1
SLC16A10
REV3L
KPNA5
GJA1
PTPRK
PTPRK
MYB
MAP3K5
NHSL1
HIVEP2
STXBP5
AKAP12
FBXO5
IPCEF1
SCAF8
TIAM2
TULP4
WTAP
WDR27
PRKAR1B
PRKAR1B
CYTH3
ZNF12
TWISTNB
RAPGEF5
IGF2BP3
SKAP2
AVL9
PSMA2
YKT6
NUDCD3
OGDH
OGDH
VOPP1
ZNF107
GUSB
TPST1
KCTD7
CLIP2
GTF2I
EIF4H
POM121C
HIP1
YWHAG
PHTF2
CLDN12
CDK14
AKAP9
SLC25A13
BRI3
SMURF1
SMURF1
ZNF394
ZKSCAN1
MCM7
EPHB4
CUX1
ORC5
HBP1
HBP1
CBLL1
NDUFA5
CALU
CHCHD3
LUZP6
MTPN
HIPK2
SLC37A3
INSIG1
LMBR1
NOM1
ESYT2
NEIL2
LONRF1
LONRF1
TNFRSF10B
DOCK5
PPP2CB
TACC1
ADAM9
ADAM9
SLC20A2
HOOK3
PRKDC
RB1CC1
RB1CC1
SDCBP
ARFGEF1
NCOA2
TRAM1
ZFHX4
LRRCC1
CPNE3
MTDH
LAPTM4B
UBR5
RAD21
EXT1
HAS2
FAM91A1
SQLE
ASAP1
PHF20L1
CHRAC1
SLC45A4
BOP1
BOP1
KANK1
RFX3
SLC1A1
AK3
KDM4C
NFIB
UBAP2
RNF38
MELK
FBXO10
FBXO10
PTAR1
KLF9
GDA
PCSK5
GCNT1
VPS13A
SPIN1
RNF20
SLC44A1
LPAR1
HSDL2
SLC31A1
COL27A1
RABGAP1
DENND1A
ARPC5L
GAPVD1
ZBTB34
PKN3
NUP188
FNBP1
GPR107
PRRC2B
RAPGEF1
RPL7A
RPL7A
VAV2
UBAC1
NACC2
QSOX2
WDR37
ITIH2
SEPHS1
MLLT10
BMI1
SVIL
MTPAP
ITGB1
ITGB1
ERCC6
NCOA4
ZWINT
RHOBTB1
JMJD1C
VDAC2
GLUD1
PPP1R3C
BTAF1
KIF11
ZNF518A
LCOR
MMS19
HIF1AN
SEMA4G
MRPL43
BTRC
PPRC1
GBF1
PDCD11
SHOC2
GPAM
HSPA12A
ZRANB1
CTBP2
ECHS1
PSMD13
PSMD13
DCHS1
TMEM41B
IPO7
SBF2
DKK3
PSMA1
LGR4
QSER1
HIPK3
CAPRIN1
NAT10
TRIM44
API5
TTC17
AMBRA1
ARHGAP1
CKAP5
MTCH2
MTCH2
AHNAK
PPP1R14B
EFEMP2
POLD3
PRCP
PICALM
PICALM
FAM76B
YAP1
PPP2R1B
TAGLN
BACE1
HINFP
HINFP
UBASH3B
SIAE
PRDM10
APLP2
NCAPD3
FOXM1
NCAPD2
MLF2
SPSB2
SLC2A3
TAS2R43
TAS2R43
TAS2R43
PRH1-PRR4
DUSP16
DUSP16
EPS8
STRAP
PIK3C2G
LDHB
LDHB
STK38L
PPFIBP1
DENND5B
SLC38A1
DDX23
ARF3
TROAP
SPATS2
RACGAP1
DIP2B
SPRYD3
ZNF740
ERBB3
ANKRD52
R3HDM2
SRGAP1
XPOT
CAND1
DYRK2
CPM
FRS2
CNOT2
KRR1
OSBPL8
SYT1
TMTC3
SLC25A3
TXNRD1
POLR3B
RIC8B
CRY1
CORO1C
UBE3B
PPP1CC
OAS3
RBM19
RBM19
MED13L
CAMKK2
HIP1R
PGAM5
ANKLE2
ZMYM2
ZDHHC20
MIPEP
SLC7A1
PDS5B
ELF1
DGKH
AKAP11
SUCLA2
RB1
FNDC3A
SETDB2
INTS6
LMO7
MYCBP2
DOCK9
ANKRD10
ATP11A
CDH24
HECTD1
HEATR5A
ARHGAP5
SPTSSA
KLHL28
MGAT2
NEMF
SOS2
TMX1
GMFB
SAMD4A
ATG14
SIX4
SYNE2
MTHFD1
RAB15
SLC39A9
ZNF410
LTBP2
YLPM1
JDP2
FOXN3
EFCAB11
BTBD7
BTBD7
DICER1
PAPOLA
SETD3
WDR20
MARK3
ADAM6
ADAM6
LINC00221
MTMR10
MTMR10
KLF13
KLF13
AQR
FAM98B
THBS1
EIF2AK4
BUB1B
TMEM87A
TMEM87A
LRRC57
LRRC57
UBR1
ADAL
PPIP5K1
PPIP5K1
PDIA3
CTDSPL2
SPG11
SEMA6D
GALK2
USP8
AP4E1
MAPK6
FAM214A
RSL24D1
TLN2
HERC1
ANP32A
THSD4
PARP6
ARIH1
BTBD1
AKAP13
AP3S2
IQGAP1
CRTC3
BLM
STUB1
NDUFB10
TBC1D24
TRAP1
CORO7
CORO7
CORO7
CORO7
DEXI
ABCC1
ABCC1
NOMO1
NOMO1
RRN3
RRN3
RPS15A
SMG1
TMC7
SLC7A5P2
TNRC6A
TNRC6A
ARHGAP17
ARHGAP17
BOLA2
CDIPT
SRCAP
TGFB1I1
TGFB1I1
ZNF720
ZNF267
ORC6
C16orf87
DNAJA2
RBL2
NUP93
NUP93
CMTM3
DYNC1LI2
ATP6V0D1
NFATC3
PDPR
SF3B3
AP1G1
ZFHX3
CENPN
GAN
HSBP1
USP10
GEMIN4
CRK
INPP5K
PRPF8
PRPF8
SMG6
SMG6
SCIMP
PITPNM3
PFAS
MAP2K4
COX10
FLII
FLII
EPN2
MAP2K3
WSB1
PIGS
SUPT6H
RAB34
RAB34
RAB34
PHF12
TAOK1
SSH2
GOSR1
SUZ12
LRRC37BP1
ATAD5
LIG3
MED1
CASC3
BRCA1
HDAC5
WNT3
WNT3
WNT3
CBX1
IGF2BP1
ZNF652
PHB
COL1A1
XYLT2
ANKRD40
TOM1L1
DGKE
DYNLL2
SUPT4H1
CLTC
RPS6KB1
MED13
PRKCA
PSMD12
BPTF
BPTF
RNF213
SLC38A10
TBCD
TBCD
RAB31
VAPA
LAMA3
SS18
TRAPPC8
EPG5
PIAS2
PIAS2
IER3IP1
SMAD2
SMAD4
KDSR
ZNF407
ADNP2
POLRMT
MIDN
CIRBP
DOT1L
INSR
HNRNPM
MUC16
ZNF562
ZNF561
P2RY11
KEAP1
SMARCA4
ELOF1
ZNF44
NFIX
PGPEP1
ZNF738
ZNF675
TSHZ3
DPY19L3
DPY19L3
NUDT19
KCTD15
GPI
GPI
GPI
GPI
UBA2
FBXO27
FBXO27
MEGF8
RUVBL2
RPL13A
PPP2R1A
ZNF8
TRIB3
CDC25B
SNRPB2
SNX5
ZNF133
PYGB
ZNF337
ITCH
NCOA6
PHF20
BLCAP
PPP1R16B
SERINC3
SERINC3
TP53RK
ZMYND8
ARFGEF2
B4GALT5
TMEM189-UBE2V1
ATP9A
ZNF217
AURKA
TAF4
TAF4
LAMA5
TCFL5
DNAJC5
NRIP1
NCAM2
ADAMTS1
LTN1
TMEM50B
TMEM50B
SON
MRPS6
BRWD1
PRDM15
RRP1
IL17RA
MICAL3
C22orf39
HIRA
CRKL
HIC2
CHCHD10
CHCHD10
CCDC117
FBXO7
FBXO7
HMGXB4
JOSD1
EP300
RANGAP1
ACO2
TCF20
TCF20
TCF20
TCF20
TCF20
TCF20
TCF20
TCF20
FAM118A
ATXN10
SH3KBP1
MAP7D2
SAT1
EIF2S3
PDK3
USP9X
PRAF2
GPKOW
KDM5C
KDM5C
SMC1A
HUWE1
GNL3L
NONO
ATP7A
FAM199X
AMOT
WDR44
LAMP2
SLC9A6
MTM1
DUSP9
SLC25A6
DDX3Y

## Sheet: pseudo-gene
pseudo-gene:73
UBE2WP1
HNRNPA1P54
IPO8P1
RPS21P1
RHOQP3
RHOQP2
HSPD1P6
ILF2P1
RBBP4P2
ARMC10P1
HNRNPKP4
VPS26AP1
UBE2V1P2
CDC42P6
CDC42P4
PPP1R14BP3
HSPD1P5
RBBP4P1
HSPD1P1
AMD1P3
ALDH7A1P1
HSPD1P11
CCT5P1
HNRNPKP1
HSPA8P4
PPP1R14BP5
PRELID1P1
HSPA8P8
SKP1P1
POM121B
HSPA8P16
FABP5P3
PTTG3P
GPS2P1
MTCO2P11
SLC25A6P2
FGF7P5
RPL11P3
HSPA8P5
HSPD1P12
RACGAP1P
HIGD1AP1
HSPD1P4
HSPA8P14
TATDN2P3
HSPD1P8
CCT5P2
RBBP4P5
RHOQP1
RPL7AP6
PDCD6IPP1
PDCD6IPP2
SMG1P3
SMG1P4
SMG1P1
ATP5F1AP3
WDR45BP1
AMZ2P1
ITGB1P1
ZNF209P
PPIAP58
EEF1A1P7
XPOTP1
GAPDHP54
HSPD1P7
RIMKLBP1
ARL5AP4
VN1R110P
MTHFD1P1
MAP2K4P1
PABPC1P3
HSPA8P7
HSPA8P1

## Sheet: sncRNA
sncRNA:10
RN7SKP91
SNORD46
SNORD94
RNY1P12
RNA5SP218
RN7SL241P
SNORD102
SNORA79
SCARNA14
SNORD41
