# Supplementary material for: Integrated Bioinformatics and Multi-Omics Analysis of ZBTB40 Expression, Prognostic Relevance, and Regulatory Networks in Hepatocellular Carcinoma
Source: Medicina (Kaunas). 2026 Jun 27;62(7):1244. doi: 10.3390/medicina62071244 (PMC13413636; doi:10.3390/medicina62071244)
Supplement: Supplementary file 1 [file medicina-62-01244-s001.zip › Table S4._Fig 12_hsa-miR-222-3p.xlsx]

## Sheet: lncRNA
lncRNA:28
GAS5
LINC01806
TTN-AS1
PTPRG-AS1
DANCR
LINC00997
PAXIP1-AS2
ZEB1-AS1
ADD3-AS1
NEAT1
RASSF8-AS1
HOTAIR
DHRS4-AS1
PSMA3-AS1
LINC02305
ARHGAP11B
OIP5-AS1
ZNF213-AS1
LINC02193
RUNDC3A-AS1
ARHGAP27P1-BPTFP1-KPNA2P3
TYMSOS
TMEM147-AS1
MIAT
TUG1
LINC00685
LINC01204
DANT2
LINC00685

## Sheet: circRNA
circRNA: 684
PIK3CD
MFN2
DHRS3
PRDM2
CROCC
RCC2
KDM1A
SNORD99
THRAP3
RIMS3
C1orf50
ST3GAL3
MMACHC
NASP
NSUN4
STIL
LRP8
LEPROT
PDE4B
GNG12
DEPDC1
FUBP1
LRRC8C
DPYD
AGL
DBT
WDR47
TRIM33
ATP1A1
NOTCH2
NBPF9
NBPF10
PRKAB2
BCL9
CHD1L
GOLPH3L
POGZ
PBXIP1
ASH1L
ISG20L2
COPA
ATF6
MPZL1
PRRC2C
TOR1AIP1
RGL1
TSEN15
HMCN1
DENND1B
KIF14
PKP1
PPP1R12B
ATP2B4
ZC3H11A
PLEKHA6
MDM4
SRGAP2
YOD1
LYPLAL1
RAB3GAP2
FBXO28
WDR26
LBR
ENAH
ARF1
OBSCN
C1orf198
GPR137B
EXO1
CEP170
ADAM17
DDX1
ATAD2B
HADHA
PRKD3
SRSF7
ZFP36L2
LRPPRC
PRKCE
FOXN2
PEX13
AFTPH
ACTR2
SPRED2
ALMS1
RMND5A
SNRNP200
TSGA10
RGPD4
RANBP2
GCC2
LIMS1
LIMS1
EDAR
SH3RF3
RGPD8
ANAPC1
RGPD6
ZC3H6
SLC20A1
SLC35F5
EPB41L5
CLASP1
CLASP1
KIF5C
KIF5C
RIF1
RIF1
ARL5A
PRPF40A
PKP4
COBLL1
GALNT3
RBM45
MIR548N
TTN
MYO1B
SLC39A10
BZW1
CLK1
TTLL4
CNPPD1
CUL3
COL4A4
AGFG1
SP140L
SUMF1
ITPR1
FANCD2
BRK1
ATG7
TSEN2
ANKRD28
ANKRD28
CLASP2
PDCD6IP
STAC
ACVR2B
ZNF197
ZNF197
ZNF35
ZNF35
SETD2
KLHL18
PRKAR2A
IP6K1
RBM5
WDR82
WNT5A
APPL1
ARF4
RPP14
PTPRG
PRICKLE2
KBTBD8
MITF
TFG
SENP7
ZBTB11
LRRC58
GTF2E1
SLC12A8
ZXDC
TMCC1
CDV3
SLC25A36
PLSCR1
SMC4
PDCD10
SEC62
SKIL
FNDC3B
ECT2
TBL1XR1
KCNMB2
LPP
OPA1
PPP1R2
TFRC
PAK2
PCGF3
STK32B
KIAA0232
TAPT1
SLIT2
PACRGL
PCDH7
N4BP2
APBB2
GUF1
DCUN1D4
FIP1L1
PDGFRA
EXOC1
ANKRD17
SCARB2
ANXA3
WDFY3
SLC39A8
SEC24B
KIAA1109
FGF2
ELF2
TBC1D9
KLHL2
DDX60L
WWC2
KLKB1
NSUN2
CCT5
CMBL
SUB1
NIPBL
RICTOR
RPL37
PIK3R1
GTF2H2C
GTF2H2C
GTF2H2C
GTF2H2C
SMN2
SMN2
SMN2
GTF2H2B
TNPO1
AP3B1
JMY
TMEM167A
VCAN
ELL2
PAM
APC
DCP2
SLC12A2
ADAMTS19
SKP1
C5orf24
SPOCK1
FAM13B
CDC25C
ANKHD1
SLC35A4
DPYSL3
FAT2
FAM114A2
CLK4
HNRNPH1
HNRNPH1
RREB1
SNRNP48
MYLIP
ATXN1
KIF13A
KIF13A
TAF11
SRSF3
PPIL1
ZFAND3
UBR2
POLH
CD2AP
FBXO9
DST
DST
ZNF292
UBE2J1
MMS22L
CCNC
ASCC3
CD164
CDC40
CDK19
TPD52L1
TPD52L1
PTPRK
PTPRK
NHSL1
HIVEP2
SYNE1
SYNE1
ARID1B
TULP4
ACAT2
LINC00473
THBS2
CYTH3
SNX13
TWISTNB
RAPGEF5
CCDC126
PLEKHA8
AVL9
FKBP9
RALA
NUDCD3
OGDH
GRB10
VOPP1
VKORC1L1
KCTD7
POM121
STAG3L3
CLIP2
GTF2I
POM121C
HIP1
YWHAG
PTPN12
SEMA3C
CACNA2D1
ADAM22
CLDN12
ANKIB1
PEX1
CDK6
CDK6
SLC25A13
TRRAP
SMURF1
SMURF1
ARPC1A
ZNF655
ZNF3
SRPK2
SRPK2
IFRD1
TMEM209
CHCHD3
HIPK2
NDUFB2
GIMAP1-GIMAP5
PAXIP1
INSIG1
DNAJB6
PTPRN2
PTPRN2
WDR60
PSD3
PSD3
CSGALNACT1
CDCA2
BNIP3L
HMBOX1
PLEKHA2
HOOK3
PCMTD1
RB1CC1
RB1CC1
ATP6V1H
TCEA1
LYPLA1
SDCBP
MYBL1
TRAM1
ZFHX4
MTDH
PABPC1
RIMS2
HAS2
ASAP1
PTP4A3
PTP4A3
KANK1
SMARCA2
SNAPC3
DDX58
TLN1
ZCCHC7
ANXA1
TRIM14
SLC44A1
FKTN
PTGR1
SLC31A1
RC3H2
MAPKAP1
GOLGA2
NUP188
GPR107
PRRC2B
SETX
WDR5
NACC2
GDI2
RBM17
DHTKD1
ITGA8
MLLT10
BMI1
KIF5B
CCDC7
PARD3
ZNF32
NCOA4
SLC16A9
JMJD1C
HNRNPH3
DDX21
CHST3
ECD
KAT6B
KAT6B
SAMD8
ACTA2
TNKS2
CPEB3
HHEX
MYOF
CEP55
ARHGAP19
DNMBP
SHOC2
GPAM
DCLRE1A
NHLRC2
FAM160B1
TRUB1
ATRNL1
MCMBP
WDR11
ZRANB1
SIGIRR
IPO7
COPB1
GTF2H1
GTF2H1
METTL15
PRRG4
HIPK3
CKAP5
CELF1
SSRP1
SLC43A3
OSBP
MS4A1
AHNAK
FAU
CPT1A
PPFIA1
PPFIA1
RNF169
ALG8
PRSS23
TAF1D
MMP1
MMP1
PAFAH1B2
HYOU1
HYOU1
ARHGEF12
SORL1
HSPA8
PRDM10
APLP2
JAM3
NCAPD3
WNK1
WNK1
CCND2
EMG1
LRP6
LRP6
CDKN1B
EPS8
PDE3A
SLCO1B3
ITPR2
PPFIBP1
IPO8
CAPRIN2
CPNE8
ARID2
SCAF11
TUBA1A
SPATS2
DIP2B
PRR13
PRR13
ATF7
ATF7
CBX5
ERBB3
PA2G4
ESYT1
ESYT1
ANKRD52
STAT2
NACA
R3HDM2
SRGAP1
OSBPL8
ZDHHC17
PPP1R12A
ATP2B1
NR2C1
LTA4H
APAF1
NFYB
MAPKAPK5
MED13L
PITPNM2
LATS2
PAN3
FRY
BRCA2
PIBF1
LMO7
TPP2
ANKRD10
ARHGEF7
ARHGEF7
CHD8
CHD8
LRP10
ACIN1
AP1G2
HECTD1
HEATR5A
SPTSSA
SRP54
LRFN5
KLHL28
NEMF
STYX
STYX
FERMT2
GMFB
SAMD4A
SOCS4
EXOC5
ARID4A
RAB15
ATP6V1D
MAP3K9
NUMB
MLH3
IFT43
GALC
GPR68
GPR68
BTBD7
BTBD7
DICER1
TRAF3
KLC1
AHNAK2
NIPA1
OTUD7A
THBS1
RAD51
RAD51
SNAP23
CTDSPL2
FBN1
SECISBP2L
GALK2
TRPM7
FAM214A
NEDD4
RFX7
VPS13C
HERC1
MYO9A
NRG4
C15orf40
FANCI
NGRN
NGRN
SLCO3A1
ASB7
ABCA3
TBC1D24
ATF7IP2
ABCC1
ABCC1
NOMO1
NOMO1
SLC7A5P2
RBBP6
BOLA2
PRR14
ZNF267
VPS35
LONP2
NUDT21
NUP93
NUP93
CNOT1
DYNC1LI2
CBFB
SLC7A6
ZFP90
ZFHX3
HSDL1
MYO1C
RABEP1
NUP88
DVL2
PFAS
HS3ST3B1
ZNF286A
ZNF624
MPRIP
NLK
TAOK1
SSH2
GOSR1
ATAD5
LRRC37BP1
SUZ12
C17orf75
MYO1D
ACACA
ACACA
ACACA
ACACA
TADA2A
TADA2A
TADA2A
TADA2A
MED1
TOP2A
EIF1
DHX8
WNT3
WNT3
WNT3
SP2
ZNF652
DGKE
AKAP1
VEZF1
SRSF1
DHX40
PPM1D
INTS2
MED13
TANC2
DCAF7
DDX5
PRKCA
KPNA2
KCTD2
YES1
ANKRD12
ANKRD12
NAPG
CEP192
ZNF519
TMEM241
NPC1
MAPRE2
GALNT1
SLC39A6
C18orf25
MBD2
ALPK2
PIGN
KDSR
SERPINB5
SERPINB2
ADNP2
MIDN
ZBTB7A
ZNF700
JAK3
PGPEP1
GATAD2A
ZNF738
GPI
GPI
GPI
GPI
UBA2
MAP3K10
BBC3
ZNF615
ZNF616
ZNF83
ZNF460
ZNF776
ZNF587
ZNF814
ZNF8
ZNF584
CSNK2A1
FASTKD5
CDS2
FERMT1
ESF1
KIF3B
CHMP4B
ACSS2
FAM83D
ARFGEF2
VAPB
DNAJC5
BAGE3
BAGE2
TPTE
NRIP1
NCAM2
ADAMTS1
SON
ITSN1
SLC5A3
DYRK1A
ETS2
BRWD1
WDR4
TRAPPC10
PWP2
PCNT
C22orf39
HIRA
SNAP29
CRKL
CCDC117
PRR14L
TIMP3
APOL2
CSNK1E
DDX17
ATXN10
TBL1X
EIF1AX
EIF2S3
CASK
SMC1A
HSD17B10
GNL3L
MSN
TAF9B
SH3BGRL
FAM199X
PRPS1
NDUFA1
ZNF275
ATP6AP1
DKC1
DDX3Y

## Sheet: pseudo-gene
pseudo-gene: 29
GDI2P2
ATP1B3P1
PABPC1P2
PABPC1P1
EXOC5P1
CEP170P1
FTH1P21
HADHAP1
RPL23AP44
HLA-K
RANP1
RNF216P1
CLIC4P1
ZNF658B
ZNF658B
PA2G4P6
ZNF322P1
HADHAP2
PLEKHA8P1
RPL34P27
HNRNPA1P74
PA2G4P3
ZNF271P
FAUP1
ZNF849P
LETM1P2
BAGE2
YES1P1
PA2G4P1
HNRNPH1P2

## Sheet: sncRNA
sncRNA: 5
RNU2-15P
SNORA16B
RN7SL585P
RNU2-53P
SNORD17
